# Supplementary material for: Comprehensive identification of the PEBP gene family in Vicia faba highlighting VfTFL1a variation and phenotypic insights into determinate growth
Source: Sci Rep. 2025 Aug 6;15:28687. doi: 10.1038/s41598-025-12864-0 (PMC12328713; doi:10.1038/s41598-025-12864-0)
Supplement: Supplementary file 1 — Supplementary Material 1 [file 41598_2025_12864_MOESM1_ESM.xlsx]

## Sheet: info
Supplementary Material/Figure/Table	Description
Supplementary Material S1	VfTFL1a Primers
Supplementary Material S2	PEBP Family Information
Supplementary Material S3	PEBP Motif Sequences
Supplementary Material S4	PEBP Alignment
Supplementary Table S5	Predicted Cis-Acting Regulatory Elements
Supplementary Table S6	Coinciding Cis-Acting Regulatory Elements
Supplementary Figure S7	VfTFL1a Alignment
Supplementary Material S8	Phenotypic Data
Supplementary Figure S9	Determinate Growth

## Sheet: S1- VfTFL1a Primers 
Primer sequences											Primers that did NOT work
short name	sequence position (from ATG, + = upstream, - = downstream)	primer seq fw	primer seq rev	size of amplicon	annealing temperure (C)						short name	sequence position (from ATG, + = upstream, - = downstream)	primer seq fw	primer seq rev	size of amplicon
2.3	504 (+)	AATTCAAACCGTCTTGGAAACAC	TGGCAAGAATGGCTCAAGAACCA	504	68						TFL1 B+C	0	GCGTCTTCTTGCAGCGGTT	ATGGCAAGAATGGCTCAAGAAC	880
B+C	coding	ATGGCAAGAATGGCTCAAGAAC	GCGTCTTCTTGCAGCGGTT	880	58.1 / 61.6 / 62/ 64.4						TFL1 C+D	0	ATGGCAAGAATGGCTCAAGAAC	CCTGGAATATCTGTCACAATC	548
2.4	555 (-)	AACCGCTGCAAGAAGACGCT	GTCGAGCCACGGAAGCGAAT	574	68						4.5	1217 (+)	CGCTTTGGAAAAGCGCTTTCTAAG	GGCAAGAATGGCTCAAGAACCAC	1242
											2.2	1245 (+)	GGCGCTTTCTAAAGGCCAGCT	TCCCATTTCCCACGTGTACG	935
											2.5	1388 (-)	AGCTTACCACCCAACACATCCCT	GCGAACGTCAATGTGTTTGCTTCT	500
											VfDET_7	1487 (+)	GAGAGAGAGAGAGAGAG	TTTGGGTTTGGTGTTG	1644
											VfDET_6	1488 (+)	AGAGAGAGAGAGAGAGAGAGAA	ACGTGGGAAATGGGAA	1173
											2.1	1763 (+)	TCCGAGCCGCCGTTACATCA	AAGGCGCTTTCTAAAGGCCAGC	538
											2.6	1799 (-)	TCCTTGCTTGCTACATGCCTCA	TGCTCGTGGTGCTTGCTTCA	991
											VfDET_8	1945 (+)	AGAAAAGGGGGGAAG	ACAAATCCAACCCAG	1646
											TFL1 A+B	385 (-)	CCTGGCCCTAGTGATCCTTA	GCGTCTTCTTGCAGCGGTT	459
											VfDET_9	660 (-)	AGGGAAAGAGATTGTGAG	GGGATGTGTTGGGTG	750
											VfDET_10a	661 (-)	GGGAAAGAGATTGTGAG	GTGAAGGAAAGAAGTG	1182
Machine settings:											VfDET_10b	661 (-)	GGGAAAGAGATTGTGAG	TGGTGCGGAGATATAG	1497
Step	Temperature, °C	Time
Heating lid	105
Initial	98	30 sec
Denaturation	98	10 sec
Annealing	x	30 sec
Extension	72	30 sec
Final	72	3 min
Storage	12	infinite

## Sheet: S2- PEBP family info
Species	Gene Names	Gene ID	A.A length	Protein Sequence
Arabidopsis	AtBFT	AT5G62040.1	177	MSREIEPLIVGRVIGDVLEMFNPSVTMRVTFNSNTIVSNGHELAPSLLLSKPRVEIGGQDLRSFFTLIMMDPDAPSPSNPYMREYLHWMVTDIPGTTDASFGREIVRYETPKPVAGIHRYVFALFKQRGRQAVKAAPETRECFNTNAFSSYFGLSQPVAAVYFNAQRETAPRRRPSY
	AtCEN_ATC	AT2G27550.1	175	MARISSDPLMVGRVIGDVVDNCLQAVKMTVTYNSDKQVYNGHELFPSVVTYKPKVEVHGGDMRSFFTLVMTDPDVPGPSDPYLREHLHWIVTDIPGTTDVSFGKEIIGYEMPRPNIGIHRFVYLLFKQTRRGSVVSVPSYRDQFNTREFAHENDLGLPVAAVFFNCQRETAARRR
	AtFT	AT1G65480.1	175	MSINIRDPLIVSRVVGDVLDPFNRSITLKVTYGQREVTNGLDLRPSQVQNKPRVEIGGEDLRNFYTLVMVDPDVPSPSNPHLREYLHWLVTDIPATTGTTFGNEIVCYENPSPTAGIHRVVFILFRQLGRQTVYAPGWRQNFNTREFAEIYNLGLPVAAVFYNCQRESGCGGRRL
	AtMFT	AT1G18100.1	173	MAASVDPLVVGRVIGDVLDMFIPTANMSVYFGPKHITNGCEIKPSTAVNPPKVNISGHSDELYTLVMTDPDAPSPSEPNMREWVHWIVVDIPGGTNPSRGKEILPYMEPRPPVGIHRYILVLFRQNSPVGLMVQQPPSRANFSTRMFAGHFDLGLPVATVYFNAQKEPASRRR
	AtTFL1	AT5G03840.1	177	MENMGTRVIEPLIMGRVVGDVLDFFTPTTKMNVSYNKKQVSNGHELFPSSVSSKPRVEIHGGDLRSFFTLVMIDPDVPGPSDPFLKEHLHWIVTNIPGTTDATFGKEVVSYELPRPSIGIHRFVFVLFRQKQRRVIFPNIPSRDHFNTRKFAVEYDLGLPVAAVFFNAQRETAARKR
	AtTSF	AT4G20370.1	175	MSLSRRDPLVVGSVVGDVLDPFTRLVSLKVTYGHREVTNGLDLRPSQVLNKPIVEIGGDDFRNFYTLVMVDPDVPSPSNPHQREYLHWLVTDIPATTGNAFGNEVVCYESPRPPSGIHRIVLVLFRQLGRQTVYAPGWRQQFNTREFAEIYNLGLPVAASYFNCQRENGCGGRRT
Pisum sativum	PsBFT	KAI5444480.1	172	MSRQLEPLSVGGVIGEVVDIFNPSVKMNVTYSTKQVANGHELMPSIVINKPRVDIGGDDMRSAYTLVMTDPDAPSPSDPYLREHLHWMVADIPGTTDVSFGKEIVEYENPKPVIGIHRYVFILFKQRGRQTVRAPNSRDQFSTRIFSEENNLGLPVAAVYFNAQRETAARRR
	PsFTa2-2	KAI5427859.1	162	MACSSRNPLVVGRVIGDILDPFESSIPLQITYGNRNVSNGCELKPSQVANQPQVLVDPDAPSPSYPSFREYLHWMVTDIPATTGASFGNEVVSYEKPHPNLGIHRLVFVLLRQRCRQIVYAPGWRQNFNTREFVELYNLELPVAAVFFNCQREAGSGGRTFR
	PsFTa2-3	KAI5427857.1	188	MACSSRNPLVVGRVIGDILDPFESSIPLQITYGNRNVSNGCELKPSQVANQPQVSIGGNDPMIYYTLVLVDPDAPSPSYPSFREYLHWMVTDIPATTGASFGMYIIFILHGSNSNEVVSYEKPHPNLGIHRLVFVLLRQRCRQIVYAPGWRQNFNTREFVELYNLELPVAAVFFNCQREAGSGGRTFR
	PsFTa2-4	KAI5427858.1	176	MACSSRNPLVVGRVIGDILDPFESSIPLQITYGNRNVSNGCELKPSQVANQPQVSIGGNDPMIYYTLVLVDPDAPSPSYPSFREYLHWMVTDIPATTGASFGNEVVSYEKPHPNLGIHRLVFVLLRQRCRQIVYAPGWRQNFNTREFVELYNLELPVAAVFFNCQREAGSGGRTFR
	PsFTa3	KAI5443740.1	177	MSSGSRDPLVLGAVIGDVLDLFQASIPLTVSYNNKNITNGCEFKPSQVINQPRVIVGGDDLRNFYTLIMVDPDAPSPSNPNLREYLHWLVTDIPATTGPTFGHEVVPYESPRPLMGIHRIVFAVFRQLGRETVYAPGWRQNFNTKEFAELYNLGLPAAAVYFNIQREAGSGGRRLCR
	PsFTa1_GIGAS	KAI5427868.1	176	MAGSSRNPLAVGRVIGDVIDPFENSVPLRVTYGSRDVNNGCELKPSHVGNQPRVNVGGNDLRNIYTLVLVDPDSPSPSNPTFREYLHWLVTDIPATTEVSFGNEIVSYERPRPTSGIHRFVFILFRQQCRQRVYAPGWRQNFNTREFAELYNLGSPVAAVFFNCQRESGSGGRTFR
	PsFTa2-1	KAI5427865.1	176	MACSSRNPLVVGRVIGDILDPFESSIPLQITYGNRNVSNGCELKPSQVANQPQVSIGGNDPVIYYTLVLVDPDAPSPSYPSFREYLHWMVTDIPATTGASFGNEVVSYEKPRPNLGIHRFVFVLLRQQCRQIVYAPGWRQNFNTREFVELYNLELPVAAVFFNCQREAGSGGRTFR
	PsFTb1	KAI5432471.1	178	MRMKSSNPLVVGNVIGDVLDPFINSVSLRVVYENNKEVINSGELKPSQIVNPPRVQVGGNDFRTLYTLVMVNPDAPSPCNPHMREYLNWMVTNIPATTGTTFGQEIVSYESPRPTSGIHRIIFVLFQQPCRHTILPPGWRQNFIIRDFAEIYNLGSPVAALYFNCQRQNGSGGRRMII
	PsFTb2-2	KAI5432472.1	178	MRMKSSNPLVVGNVIGDVLDPFINSVSLRVVYENNKEVINSGELKPSQIVNPPRVQVGGNDFRTLYTLVMVNPDAPSPCDPNMREYLYWMVTNIPATTGTAFGQEIVSYESPRPASGIHRMIFVLFQQPCRHTILPPGWRQNFITRDFAEVYNLGSPVAALYFNCQRENGSGGRRMIT
	PsFTb2	KAI5432477.1	178	MRMKSSNPLVVGNVIGDVLDPFINSVSLRVVYENNKEVINSGELKPSQIVNPPRVQVGGNDFRTLYTLVMVNPDAPSPCNPHMREYLYWMVTNIPATTGTAFGQEIVSYESPRPASGIHRMIFVLFQQPCRHTILPPGWRQNFITRDFAEVYNLGSPVAALYFNCQRENGSGGRRMIT
	PsFTc	KAI5427847.1	174	MPRNMVDPHVVRSVIDDVLNPFTNSVSLSVVINNKEISNGCLLKPSQLVNRPRVSVGGEDLRTFYTLAMVDADAPSPSNAFLREYLHWMVTDIPATTSASFGKEAVFYESPKPSAGIHRFVIVLFKQLGRDTVFAPEWRHNFNTRNFAEINNLVIVGSVYFNCQRERGCGGRRC
	PsMFT	KAI5382560.1	181	ASLFFFVFTMMSSADPLVVGRVIGDVVDMFIPSVAMSVYFGPKHVTNGCDIKPSIAINQPRITLTGNRSSLYTLVMTDPDAPSPSEPSLREFIHWIVVDIPGGTNPKRGHEILPYIGPKPPVGIHRFILVLFEQKGPIGLVEEPPSRVSFNTRYFASQLDLGLPVATVYFNSQREPQSKRR
	PsTFL1a_DET	KAI5425499.1	174	MARIAQEPLIVGRVIGEVLDSFTTSMKMTVSYNKKQVFNGHEFFPSTINTKPKVEIDGADMRSFYTLVMTDPDVPGPSDPYLREHLHWIVTDIPGTTDATFGKEIVSYEIPKPNIGIHRFVFVLFKQRARDSVRATPSSRDHFNTRSFASQNDLGLPVAAVYFNAQRETAARRR
	PsTFL1b	KAI5412430.1	173	MSIITDPLVIGRVIGDVVDDFTTTMKMSVTYNTKQVYNGHEFFPSSLTTKPKVQIHGGDMRSFFTLIMTDPDVPGPSDPYLKEHLHWIVTDIPGTTDATFGKEVMKYEMPRPQIGIHRFVFLLYKQKRRQTVMKIPTSRDLFNTQKFAQDNDLGPPVAAVFFNAQRETAARRR
	PsTFL1c_LF	KAI5395930.1	173	MNSDPLILGRVIGDVIDYFTASIKMSVIYNNKEIFTGYEVPFPSTVKTKPRIQIQGGDMRSLFTLIMIDPDVPGPSDPYMKEHLHWMVTDIPGTTDSTFGKELTSYEKPKPNIGIHRYVFVLFKQKRGNKYSITCPFSRDHFNTRNFADQNDLGVPVAAAYFNARRATAPRRR
Vicia faba	VfBFT	Vfaba.Hedin2.R1.1g102760.1	174	MSRQLEPLTVGGVIGEVVDIFNPSVKMNVTYSTKQVANGHELMPSIVINKPRVDIGGDDMRSAYTLIMTDPDAPSPSDPYLREHLHWMVTDIPGTTDVSFGKEIVEYENPKPVIGIHRYVFVLFKQRGRQTVRAPNSRDQFSTRRFSQENSLGLPVAAVYFNAQRETAARRRR*
	VfFTb2	Vfaba.Hedin2.R1.1g002960.1	178	MPMKSSNPLVVGSVIGDVLDPFINSVSLTVVYENNKEVINSGELKPSQIVNPPRVQVGGNDLRTLYTLVMVNPDAPSSSDPNMREYLYWMVTNIPATTGTMFGQEIVSYESPRPTLGIHRMIFVLFQQPCRHTILPPGWRQNFITRDFAEVYNLGLPVAALYFNCQRENGSGGRRMIT
	VfFTb1-2	Vfaba.Hedin2.R1.1g003000.1	133	MHMKSSNPLVVVGGNDLRTLYTLVMVNPDSPNPCHPHMREYLNWMVTNIPATTGTTFGQEIVSYESPRPTSGVHRMIFVLFQQQCRRTILPPGWLQNFITRDFAEIYNLGSPVSAIYFNCQRENGCGGRRMIK
	VfFTb1-1	Vfaba.Hedin2.R1.1g003040.1	179	MRMKSSNPLVVGNVIGDVLDPFTNSISLKVVYENNKEVINSGELKPSQIINPPRVQIGGNDLRTLYTLVMVNPDAPSPCDPHMREYLNWMVINIPATTGTTFGQEIVSYESPTPTSGIHRMIFVLFQQPCRHTILPPGWRQNFITRDFAEIYNLGLPVAALYFNCQRENGCGGRRMIKY
	VfFTc	Vfaba.Hedin2.R1.5g087280.1	174	MPRNKVDPHAVGSVIGDVLNPFTNSVSLSVVINNKEISNGCLLKPSRLVNRPRVSVGGEDLRTFYTLAMVDADAPSPSNPFLREYLHWMLTDIPATTSASFGKEAVFYESPKPLAGIHRFVIVLFKQLGRDTVFAPEWRHNFNTRSFAEINNLVIVGSVYFNCQRERGCGGRRC
	VfFTa3	Vfaba.Hedin2.R1.1g183400.1	177	MSTGSRDPLVLGGVIGDVLDLFQACIPLRVSYNNKDVSNGCEFKPSQVITQPRVSVGGDDLRNFYTLIMVDPDAPSPSNPNLREYLHWLVTDIPATTGPTFGHQVVPYESPRPLMGIHRIVFAVFRQLGRETVYAPGWRQNFNTKEFAELYNLGLPAAAVYFNIQREAGSGGRRLCR
	VfFTa1	Vfaba.Hedin2.R1.5g087000.1	176	MAGSSRNPLAVGRVIGDVIDSFESSIPLRVTYGNRDVNNGCELKPSHVGNQPRVSVGGNDLRNIYTLVLVDPDSPSPSNPTFREYLHWLVTDIPATTEVSFGNEIVSYERPRPTSGIHRFVFILFRQQCRQRVYAPGWRQNFNTREFAELYNLGSPVAAVFFNCQRESGSGGRTFR
	VfMFT	Vfaba.Hedin2.R1.6g197600.1	174	MMSSADPLVVGRVIGDVLDMFIPSVSMSVYFGPKHVTNGCDIKPSIAINQPRITLTGNRTSLYSLVMTDPDAPSPSEPSLREFVHWIVVDIPGGTNPKRGHEILPYIGPKPPVGIHRFILVLFEQKGPLGLVEQPPSRINFNTRYFANQLNLGLPVATVYFNSQREPLTKRRT*
	VfTFL1a	Vfaba.Hedin2.R1.5g149120.1	175	MARMAQEPLIVGRVIGEVLDSFTTSMKMTVSYNKKQVFNGHEFFPSTINTKPKVEIDGADMRSFYTLVMTDPDVPGPSDPYLREHLHWIVTDIPGTTDATFGKEIVSYEIPKPNIGIHRFVFVLFKQKARDSVRTTPSSRDHFNTRNFASQNDLGLPVAAVYFNAQRETAARRR*
	VfTFL1b	Vfaba.Hedin2.R1.1g063240.1	174	MSVVTDPLVIGRVIGDVVDNFTTTMKMSVTYNTKQVYNGHEFFPSSLTTKPKVQIHGGDMRSFFTLIMTDPDVPGPSDPYLKEHLHWIVTDIPGTTDATFGKEVMKYEVPRPHIGIHRLVFLLYKQKGRETVMKIPASRDLFNTQKFAEDNDLGPPVAAVFFNAQRETAARRR*
	VfTFL1c	Vfaba.Hedin2.R1.Ung043520.1	174	MNSGPLILGRVIGDVTDFFTPSIKMSVIYNNKEIFTGYEVPFPSTVKNKPRIQIQGGDMRSLFTLIMIDPDVPGPSDPYMKEHLHWMVTDIPGTTDSTFGHELTSYEKPNPNIGIHRYVFVLFKQKRENKYSITSPFSRDHFNTRNFADQNDLGVPVAAAYFNARRATAPRRL*
Vicia sativa	VsBFT	jg45421.t1	172	MSRQLEPLTVGGVIGEVVDIFNPSVNMNVTYSTKQVANGHELMPSIVINKPRVDIGGNDMRSAYTLIMTDPDAPSPSDPYLREHLHWMVTDIPGTTDVSFGKEIVEYENPKPVIGIHRYVFVLFKQRGRQTVRAPNSRDQFSTRRFSQENSLGLPVAAVYFNAQRETAARRR
	VsFTc	jg33587.t1	174	MPRNKADPHVVGSVIGDVLNPLTNSVSLSVVINNKEISNGCLLKPSQLVNRPRVSAGGEDLRTFYTLAMVDADAPSPSNPFLREYLHWMVTDLPATTSASFGKEAVFYESPKPSAGIHRFVIVLFKQLGRDTVFAPEWRHNFNTRSFAEINNLVIVGSVYFNCQRERGCGGRRC
	VsFTa2	jg33590.t1	130	MASGSRNPLVVGRVIGDVLDPFESSIPLQITYGNRNVTNGCELKPSQVANQPQVSIGGNDPMIYYTLVLVDPDAPSPSYPSFREYLHWMVTDIPATTGASFGMYIISIHFIGLIVVVYMNYQFLKRVITT
	VsFTb1	jg4566.t1	178	MRMKSSNPLVVGNIIGDVLDPFTNSVSLKIVYENNKEVINSGELKPSQIVNQPRVQVGGNDLRTLYTLVMVNPDAPSPCQPHMREYLNWLVTNIPATTGTTFGQEIVSYESPRPTSGIHRVIFVLFQQPCRLTILPPGWRQNFITRDFAEIYNLGSPVAALYYNCQRENRCGGRRMIK
	VsFTb2	jg4567.t1	178	MRMKSSNPLVVGSVVGDVLDPFINSVSLRVVYENNKEVVNSGELKPSQIVNPPRVQVGGNDLRTLYTLVMVNPDAPSPSDPDMREYLYWMVTNIPATTGTTFGQEIMSYESPRPTLGIHRIIFVLFQQPCRHTILPPGWRQNFITRDFAEVYNLGLPVAALYFNCQRENGSGGRRMIT
	VsFTa3	jg47860.t1	224	MSSGSRDPLVLGGVIGDVLDLFQACIPLKVSYNSKNVTNGCEFKPSQVITQPRVSVGGDDLRNFYTLIMVDPDAPSPSNPNLREYLHWLVTDIPATTGPTFGHEVVPYESPRPLMGIHRIVFVVFRQLGRETVYAPGWRQNFNTKEFAELYNLGLPAAAVYFNIQREAGSGGRRWKYETTENIVATSESSKTSKRAAQTSMLNSSTSSKRLAARLRSRTDRPEQ
	VsFTa1	jg33592.t1	221	MAGSSRNPLAVGRVIGDVIDSFESSVPLRVTYGNRDVNNGCELKPSHVGNQPRVSVGGNDLRNIYTLVLVDPDSPSPSNPTFREYLHWLVTDIPATTEVSFGNEIVSYERPRPTSGIHRFVFILFRQQCRQRVYAPGWRQNFNTREFAELYNLGSPVAAVFFNCQRESGELRNPSLTSGGYLQVMAVADLADARFVVVENSICNIENRIVMAVADMVLEDT
	VsMFT	jg27084.t1	172	MTSADPLVVGRVIGDVLDMFIPSVSMSVYFGPKHVTNGCDIKPSIAINQPRITLSGNRTSLYTLVMTDPDAPSPSEPSLREFVHWVVVDIPGGTNPKRGHEILPYIGPKPPVGIHRFIFVLFEQRGPLGLVEQPPNRFNFNTRYFASQLNLGLPVATVYFNSQREPITKRRT
	VsTFL1b	jg44210.t1	173	MSIVTDPLVIGRVIGDLVDNFTTTMKMSVTYNTKQVYNGHEFFPSSLTTKPKVQIHGGDMRSFFTLIMTDPDVPGPSDPYLKEHLHWIVTDIPGTTDATFGKEVMKYEIPCPHIGIHRFVFLLYKQKGRQTVMKIPTSRDLFNTQKFAEDNDLGPPVAAVFFNAQRETAARRR
	VsTFL1a	jg31768.t1	174	MARMAQEPLIVGRVIGEVLDSFTTSMKMTVSFNKKQVFNGHEFFPSTINTKPKVEIDGADMRSFYTLVMTDPDVPGPSDPYLREHLHWIVTDIPGTTDATFGKEIVSYEIPKPNIGIHRFVFVLFKQKGRDSVRTTPSSRDHFNTRNFASQNDLGLPVAAVYFNAQRETAARRR
	VsTFL1c	jg1067.t1	173	MNTDPLILGRVVGDVVDYFIPSIKVSVIYNNKEIFTGYEVPVPSTVKNRPRIQIQGGDMRSLFTLIMVDPDVPGPSDPYMKEHLHWMVTDIPGTTDSTFGKELTSYEKPKPNIGIHRYVFVLFKQKRGNKYTITSPFSRDHFNTRNFADQNDLGVPVAAAYFNARRATAPRRR
Medicago truncatula	MtFTa1	Medtr7g084970	176	MAGSSRNPLAVGRVIGDVIDSFENSIPLRVTYGNRDVNNGCELKPSQIGNQPRVSVGGNDLRNLYTLVMVDPDSPSPSNPTFKEYLHWLVTDIPGTTEVTFGNEVVNYERPRPTSGIHRFVFVLFRQQCRQRVYAPGWRQNFNTREFAELYNLGSPVAAVFFNCQRESGSGGRTFR
	MtFTa2	Medtr7g085020	177	MASGSRPNPLAVGRVIGDVLDPFESTIPLLVTYGNRTVTNGGELKPSQVANQPQVIIGVNDPTALYTLVLVDPDAPSPSYPSFREYLHWMVTDIPATNAASFGNEVVSYEKPRPNLGIHRFVFVLLHQQCRQRVYAPGWRQNFNTREFIEFYNLGSPVAAVFFNCQRETGSGGRTFR
	MtFTa3	Medtr6g033040	175	MSGSSRDPLVVGGVIGDVLVPFQSSIPIRVSYNGKELNNGCEFKPSQVVNQPRVSVGGDDLRNFYTLIMVDPDAPSPSNPNLREYLHWLVTDIPATTGPTFGHEVVPYESPRPSMGIHRIVFVIFRQLGRETVYAPGWRQNFNTREFAELYNLGLPVAAAYFNIQREHGSGGRRL
	MtFTb1	Medtr7g006630	173	MNPLVVCGVIGDVLDPFTNSVSLRVVYENNKEVSNSGELKPSQIVNPPRVQVGGNDLRTLYTLVMVDPDGPSPSNPNMREYLHWMVTNIPATTGTTFGQEIVSYENPRPTSGIHRVIFVLFRQPCRHTVLAPGWRQNFITRDFAEFYNLGLPVAALYFNCQRENGSGGRRLII
	MtFTb2	Medtr7g006690	178	MRIKSTNPLVVGGVIGEVLDPFTSSVSLRVVYDNNKEVINSGELKPSQIINSPRVQVGGNDLRTLYTLVMVNPDAPSPSDPNMREYLYWMVTNIPATTGTTFGQEIVSYESPRPASGIHRVIFVLFRQPCRHTVLAPGWRQNFITRDFAEFYNLGLPVAALYFNCQRENGSGGRRMVI
	MtFTc	Medtr7g085040	171	MPQNLVDPLGVIGDVLSPFTNSVSLSALINNREISNGCIMKPSQLVNRPRVNVGGDDLRTFYTMVMVDADAPSPSNPFLKEYLHWMVTDIPATTSASFGKEVVFYESPKPSAGIHRFVIALFKQLGRDTVFAPDWRHNFNTTNFAEINNLVIVASVYFNCQRERGCGGRRC
	MtTFL1a	Medtr7g104460	174	MARMSQEPLIVGRVIGEVLDSFTTSMKMTVSYNKKQVFNGHEFFPSTINTKPKVEIDGGDMRSFYTLVMTDPDVPGPSDPYLREHLHWIVTDIPGTTDATFGKEVVSYEIPKPNIGIHRFVFVLFKQKNRESVTASPSSRDYFNTRNFASQNDLGLPVAAVYFNAQRETAARRR
	MtTFL1b	Medtr2g086270	173	MSIVTDPLAIGRVIGDVVDYFTSTMKMSVTYNTKQVYNGHEFFPSSVTTKPKVQIHGGDMRSFFTLVMTDPDVPGPSDPYLKEHLHWIVTDIPGTTDATFGKEVMKYEMPRPNIGIHRFVFLLYKQKRRQTVMKIPTSRDLFNTKKFAQDNDLGPPVAAVFFNAQRETAARRR
	MtTFL1c	Medtr1g060190	177	MGSITSDPLILGRVIGDVIDYFTPTTKMTVTYNNKEIFNGYEPFPSSVTTKPRIEIGGVDMRSLFTLIMIDPDVPGPSDPYMKEHLHWMVTDIPGTTDSTFGKELTSYEKPKPNIGIHRYVFVLFKQEKGKKHSIVAPFSRDHFNTRAFSAQNDLGVPVAAAYFNARRATAPRRRAS
	MtBFT	Medtr0020s0120	172	MSRPLEPLSVGRVIGEVVDIFNPSVRMNVTYSTKQVANGHELMPSIVMNKPRVDIGGEDMRSAYTLIMTDPDAPSPSDPHLREHLHWMVTDIPGTTDVSFGNEIVEYENPKPVIGIHRYVFILFKQRGRQTVRSPSSRDNFNTRRFSQENNLGLPVAAVYFNAQRETAARRR
	MtMFT	Medtr8g106840	173	MMAASVDPLVVGRVIGDVVDMFIPSVGMSVYFGPKHVTNGCDIKPSMAINPPKVTLTGNMDNLYTLVMTDPDAPSPSEPSMRELIHWIVVDIPGGTNPKRGKEILPYIGPKPPVGIHRYILVLFEQKGPIGMVEQPTSRVSFNTRYFASQMNLGLPVATVYFNSQKEPQAKRR
Glycine max	GmFT1a	Glyma.18G298900	176	MPRSTDPLVIGGVIGDVLEPFTSSVSMGIVYNNCPQVINCCELKPSKILNRPRIEIGGDDLRTFYTLVMVDPDAPSPGNPTQREYLHWLITNIPATTGANFGEEIVSYESPRPIVGIHRIVFVLFRQLRRLTLQPPGWRQNFNTRDFAEIYNLGLPVAAMYFNCKRENDQSSGRRR
	GmFT1b	Glyma.18G299000	173	MDPLVIGRVVGDVLEPFTSCVSLRILYDSCSEVINCCELKPFQIINQPRVEVGGDDFRTFYTLVMVDPDAPSPGNPNQREYLHWLVTNIPGTTGANFGEEVVSYESPRPMMGIHRIIFILFRQSGRQTIYAPGWRQNFNTRDFSEVYNLGLPVAATYFNCKRQNNSARDGRRT
	GmFT2a	Glyma.16G150700	176	MPSGSRDPLVVGGVIGDVLDPFEYSIPMRVTYNNRDVSNGCEFKPSQVVNQPRVNIGGDDLRNFYTLIAVDPDAPSPSDPNLREYLHWLVTDIPATTGASFGHEVVTYESPRPMMGIHRLVFVLFRQLGRETVYAPGWRQNFNTKEFAELYNLGLPVAAVYFNIQRESGSGGRRLY
	GmFT2b	Glyma.16G151000	176	MPRGSRDPLVVGRVIGDVLDPFECSIPMRVTYNNKDVSNGCEFKPSQVVNQPRINIGGDDFRNFYTLIAVDPDAPSPSDPNFREYLHWLVTDIPATTGPTFGHEVVTYENPRPMMGIHRIVFVLFRQQGRETVYAPGWRQNFITREFAELYNLGLPVAAVYFNIQRESGCGGRRLC
	GmFT2c	Glyma.02G069500	64	MMGIHRLVFVLFRQLGRETVYAPGWRQNFNTREFAELYNLGLPVAAVYFNIQRESGSGGRRLYH
	GmFT3a	Glyma.16G044200	175	MPSGSRNPLVVGRVIGEVIDPFESSIPFRVTYGNKEVGNGCELKPSQVPNQPRVSIGGDDLRKFYTMVMVDPDAPSPSNPNFREYLHWLVTDIPETTGPNFGNEIVSYESPRPTMGIHRFVFVLFRQQFRQRVYAPGWRQNFNTREFAELYNLGLPVAAVFFNCQRETGSGGRTF
	GmFT3b	Glyma.19G108100	175	MPGGSRNPLVVGRVIGEVIDPFEISIPFRVTYGNREVGNGCELKPSQVANQPRVSVGGDDLRNFYTMVLVDPDAPSPSNPNFREYLHWLVTDIPETTGPNFGNEVVSYESPRPTMGIHRLVFVLFRQQFRQRVYAPGWRQNFNTREFAELYNLGLPVAAVFFNCQRESGSGGRTF
	GmFT5a	Glyma.16G044100	172	MARENPLVIGGVIGDVLNPFTSSVSLTVSINNRAISNGLELRPSQVVNRPRVTVGGEDLRTFYTLVMVDADAPSPSNPVLREYLHWMVTDIPATTNASFGREVVFYESPNPSVGIHRIVFVLFQQLGRDTVITPEWRHNFNSRNFAEINNLAPVAAAYANCQRERGCGGRRY
	GmFT5b	Glyma.19G108200	172	MARENPLVIGGVIGDVLNPFTISVSFTISINNRAISNGLELRPSQVVNRPRVTVGGEDLRTFYTLVMVDADAPSPSNPVLREYLHWMVTDIPATTNASFGREVVFYESPNPSAGIHRLVFILFQQLGRDTVITPEWRHNFNSRNFAEINNLAPVAAAYANCQRERGCGGRRY
	GmFT4	Glyma.08G363100	175	MPISMDPLVLGRIIGDILDPFTSSVSLRVVYNNQSSVINSCEFKPSQIVNKPRINIRGNDLGIFYTLIMVNPDAPSPSDPHMKEYLHWLVTNIPASTGATTGEEIVEYESPRPTSGIHRIAFVLFRQFDRQIVHAPRWRQNFNTRDFAEVYNLGSPVAAVYFNCQREGGWGGRRR
	GmFT6	Glyma.08G363200	88	MAITTNPLVVGRVIGDVLEPFASSIPLRVVYNNNKEVINSGELKPSQIINPPRVEVGGDDLRTLYTLVMVDPDAPSPSDPNMREYLHW
	LJ18	Glyma.18G298800	134	MPGTTNPLVVERVIGDVLEPFASSIPLRVVYNKNKEVINIVEVGGDESGSSIYTLVTVDHDAPSPSDPNMREYLHRVSIDINIKHVQENVFTSSGWRQNYIMTRDFAYNLGLPVAAVYFNCQRQGGSGERRLML
	GmTFL1a	Glyma.03G194700	243	MENHAPTNRNVAHCVHAIKEGSLRKAYNKNFCTSMSSHSLSSAGFIITIVFLPSLAPLPLLSSSLFLPLTMARMPLEPLIVGRVIGEVLDSFTTSTKMIVSYNKNQVYNGHELFPSTVNTKPKVEIEGGDMRSFFTLIMTDPDVPGPSDPYLREHLHWIVTDIPGTTDATFGKELVSYEIPKPNIGIHRFVFVLFKQKRRQCVTPPTSRDHFNTRKFAAENDLALPVAAVYFNAQRETAARRR
	GmTFL1b	Glyma.19G194300	173	MAKMPLEPLIVGRVIGEVLDSFTTSTKMTVSYNKKQVYNGHELFPSTVNTKPKVEIEGGDMRSFFTLIMTDPDVPGPSDPYLREHLHWIVTDIPGTTDATFGKELVSYEVPKPNIGIHRFVFVLFKQKRRQCVTPPTSRDHFNTRKFAAENDLGLPVAAVYFNAQRETAARRR
	GmTFL1c	Glyma.11G209500	173	MAKMWTDPLFIGRVIGDVLDSFTPTIKMTVTYKKQVYNGHEFFPSTITTRPKVEIGGGDMRSFYTLIMTDPDVPGPSDPYLREHLHWMVTDIPGTTNASFGNVLVSYEMPKPNIGIHRYVFVLFKQKRRQCVTRPPSSRDHFSTRKFSAENDLGLPVASVYFNAQRETAARRR
	GmTFL1d	Glyma.10G071400	174	MARMSTDPLIIGRVIGDVLGSFTPTIKMTVTYNKKQVYNGYEFFPSTITTRPRVEIGGGDMRSFYTLIMTDPDVPGPSDPYLREHLHWMVTDIPGTTNASFGKVLVSYEMPNPNIGIHRYVFVLLKQKRRQCVTRPPSSRDHFNTRKFSAENDLGLPVAAVYFNAQRETAARRR
	GmBFTa	Glyma.09G143500	173	MSRLMEQPLVVGRVIGEVVDIFSPSVRMNVTYSTKQVANGHELMPSTIMAKPRVEIGGDDMRTAYTLIMTDPDAPSPSDPHLREHLHWTVTDIPGTTDVSFGKEIVGYESPKPVIGIHRYVFILFKQRGRQTVRPPSSRDHFNTRRFSEENGLGLPVAVVYFNAQRETAARRR
	GmBFTb	Glyma.16G196300	172	MSRLMEPLVVGRVIGEVVDIFSPSVKMNVTYSTKQVANGHELMPSTIMAKPRVEIGGDDMRTAYTLIMTDPDAPSPSDPCLREHLHWMVTDIPGTTDVSFGKEIVGYESPKPVIGIHRYVFILFKQRGRQTVRPPSSRDHFNTRRFSEENGLGLPVAAVYFNAQRETAARRR
	GmMFTa	Glyma.08G052000	99	MAASGDPLLVGRVIGDVFHDVACMSTGKEIVPYLGPRPPIGIHRYIFLLFQQKVPLGLVEQPPTRASFNTRYFVRQLDLGLPVATVYFNSQKEPAAKRR
	GmMFTb	Glyma.05G244100	190	MRYLSLSTFSLLCITFVVMAASVDPLVVGRVIGDVVDMFIPSVNMSVYFGSKHVTNGCDIKPSIAISPPKLTLTGNMDNLYTLVMTDPDAPSPSEPSMREWIHWILVDIPGGTNPFRGKEIVSYVGPRPPIGIHRYIFVLFQQKGPLGLVEQPPTRASFNTRYFARQLDLGLPVATVYFNSQKEPAVKRR
Vigna radiata	VrMFT1	Vr01g02350	Sequences were not part of analysis and not provided in literature (for refs see article).
	VrFT1	Vr01g09590
	VrTFL1	Vr01g14660
	VrTFL2	Vr03g04510
	VrTFL3	Vr08g05490
	VrFT-like1	Vr08g11290
	VrFT-like2	Vr08g11280
Cajanus Cajan	CcMFT	C. cajan_23132
	CcTFL1-1	C. cajan_10074
	CcTFL1-2	C. cajan_16048
	CcTFL1-3	C. cajan_31760
	CcTFL1-4	C. cajan_36529
	CcFT1	C. cajan_19134
	CcFT2	C. cajan_19156
	CcFT3	C. cajan_24208
	CcFT4	C. cajan_40762
	CcFT5	C. cajan_26153
	CcFT6	C. cajan_46755
	CcFT7	C. cajan_47319
	CcFT8	C. cajan_42877

## Sheet: S3 - PEBP Motifs
motif	sequence	length
1	SBPYLREYLHWMVTDIPATT	20
2	YESPRPNIGIHRFVFVLFKQ	20
3	YNLGLPVAAVYFNCQRETGS	20
4	GNDLRSFYTLVMVDPDAPSP	20
5	DPLVVGRVIGDVLDPFTPSV	20
6	KZVTNGCELKPSQVINKPRV	20
7	YAPGWRQNFNTREFAE	16
8	GATFGKEIV	9
9	KLSVTYN	7
10	GRQTV	5

## Sheet: S5 - Cisregulating motifs
	Sequence	Start	End	Short name	Match	Length of Match	Accuracy (%)	Strand	Category
	Ps_TFL1a_DET_downstream	363	367	CAAT-box	CAAAT	5	100	Plus	Other
	Ps_TFL1a_DET_downstream	667	671	CAAT-box	CAAAT	5	100	Plus	Other
	Ps_TFL1a_DET_downstream	754	758	CAAT-box	CAAAT	5	100	Plus	Other
	Ps_TFL1a_DET_downstream	898	902	CAAT-box	CAAAT	5	100	Minus	Other
	Ps_TFL1a_DET_downstream	907	911	CAAT-box	CCAAT	5	100	Plus	Other
	Ps_TFL1a_DET_downstream	184	188	CAAT-box	CCAAT	5	100	Minus	Other
	Ps_TFL1a_DET_downstream	1252	1256	CGTCA-motif	CGTCA	5	100	Minus	Other
	Ps_TFL1a_DET_downstream	127	131	CGTCA-motif	CGTCA	5	100	Minus	Other
	Ps_TFL1a_DET_downstream	904	909	ARE	AAACCA	6	100	Plus	Abiotic stress
	Ps_TFL1a_DET_downstream	1152	1157	ARE	AAACCA	6	100	Plus	Abiotic stress
	Ps_TFL1a_DET_downstream	314	319	ARE	AAACCA	6	100	Minus	Abiotic stress
	Ps_TFL1a_DET_downstream	347	352	MBS	CAACTG	6	100	Plus	Abiotic stress
	Ps_TFL1a_DET_downstream	1420	1424	ABRE	ACGTG	5	100	Plus	hormone
	Ps_TFL1a_DET_downstream	127	131	TGACG-motif	TGACG	5	100	Plus	hormone
	Ps_TFL1a_DET_downstream	1252	1256	TGACG-motif	TGACG	5	100	Plus	hormone
	Ps_TFL1a_DET_downstream	1077	1082	TGA-element	AACGAC	6	100	Plus	hormone
	Ps_TFL1a_DET_downstream	242	249	ATC-motif	AGTAATCT	8	100	Plus	Light
	Ps_TFL1a_DET_downstream	29	34	Box 4	ATTAAT	6	100	Plus	Light
	Ps_TFL1a_DET_downstream	47	52	Box 4	ATTAAT	6	100	Plus	Light
	Ps_TFL1a_DET_downstream	69	74	Box 4	ATTAAT	6	100	Plus	Light
	Ps_TFL1a_DET_downstream	457	462	Box 4	ATTAAT	6	100	Plus	Light
	Ps_TFL1a_DET_downstream	985	990	Box 4	ATTAAT	6	100	Plus	Light
	Ps_TFL1a_DET_downstream	985	990	Box 4	ATTAAT	6	100	Minus	Light
	Ps_TFL1a_DET_downstream	457	462	Box 4	ATTAAT	6	100	Minus	Light
	Ps_TFL1a_DET_downstream	69	74	Box 4	ATTAAT	6	100	Minus	Light
	Ps_TFL1a_DET_downstream	47	52	Box 4	ATTAAT	6	100	Minus	Light
	Ps_TFL1a_DET_downstream	29	34	Box 4	ATTAAT	6	100	Minus	Light
	Ps_TFL1a_DET_downstream	223	228	G-box	CACGAC	6	100	Minus	Light
	Ps_TFL1a_DET_downstream	1419	1424	G-box	TACGTG	6	100	Plus	Light
	Ps_TFL1a_DET_downstream	42	47	GT1-motif	GGTTAA	6	100	Plus	Light
	Ps_TFL1a_DET_downstream	42	48	GT1-motif	GGTTAAT	7	100	Plus	Light
	Ps_TFL1a_DET_downstream	759	765	TCCC-motif	TCTCCCT	7	100	Plus	Light
	Ps_TFL1a_DET_downstream	835	841	TCCC-motif	TCTCCCT	7	100	Plus	Light
	Ps_TFL1a_DET_downstream	914	923	circadian	CAAAGATATC	10	100	Minus	Light
	Ps_TFL1c_LF_downstream	683	687	CAAT-box	CAAAT	5	100	Plus	Other
	Ps_TFL1c_LF_downstream	824	828	CAAT-box	CAAAT	5	100	Minus	Other
	Ps_TFL1c_LF_downstream	628	632	CAAT-box	CAAAT	5	100	Minus	Other
	Ps_TFL1c_LF_downstream	22	26	CAAT-box	CCAAT	5	100	Plus	Other
	Ps_TFL1c_LF_downstream	373	377	CAAT-box	CCAAT	5	100	Plus	Other
	Ps_TFL1c_LF_downstream	1217	1221	CAAT-box	CCAAT	5	100	Plus	Other
	Ps_TFL1c_LF_downstream	730	734	CAAT-box	CCAAT	5	100	Minus	Other
	Ps_TFL1c_LF_downstream	827	832	ARE	AAACCA	6	100	Minus	Abiotic stress
	Ps_TFL1c_LF_downstream	409	413	ABRE	ACGTG	5	100	Plus	hormone
	Ps_TFL1c_LF_downstream	408	412	ABRE	ACGTG	5	100	Minus	hormone
	Ps_TFL1c_LF_downstream	408	413	ABRE	CACGTG	6	100	Plus	hormone
	Ps_TFL1c_LF_downstream	408	413	ABRE	CACGTG	6	100	Minus	hormone
	Ps_TFL1c_LF_downstream	408	413	ABRE	CACGTG	6	100	Plus	hormone
	Ps_TFL1c_LF_downstream	408	413	ABRE	CACGTG	6	100	Minus	hormone
	Ps_TFL1c_LF_downstream	985	990	Box 4	ATTAAT	6	100	Plus	Light
	Ps_TFL1c_LF_downstream	985	990	Box 4	ATTAAT	6	100	Minus	Light
	Ps_TFL1c_LF_downstream	405	413	G-Box	CACGTGAAA	9	100	Minus	Light
	Ps_TFL1c_LF_downstream	266	271	GT1-motif	GGTTAA	6	100	Plus	Light
	Ps_TFL1c_LF_downstream	1179	1184	GT1-motif	GGTTAA	6	100	Plus	Light
	Ps_TFL1c_LF_downstream	266	272	GT1-motif	GGTTAAT	7	100	Plus	Light
	Ps_TFL1c_LF_downstream	1179	1185	GT1-motif	GGTTAAT	7	100	Plus	Light
	Ps_TFL1c_LF_downstream	1106	1111	TCT-motif	TCTTAC	6	100	Plus	Light
	Vf_TFL1a_Hedin_downstream	380	384	CAAT-box	CAAAT	5	100	Plus	Other
	Vf_TFL1a_Hedin_downstream	642	646	CAAT-box	CAAAT	5	100	Plus	Other
	Vf_TFL1a_Hedin_downstream	1491	1495	CAAT-box	CAAAT	5	100	Minus	Other
	Vf_TFL1a_Hedin_downstream	1044	1048	CAAT-box	CAAAT	5	100	Minus	Other
	Vf_TFL1a_Hedin_downstream	1273	1277	CAAT-box	CCAAT	5	100	Plus	Other
	Vf_TFL1a_Hedin_downstream	1381	1385	CAAT-box	CCAAT	5	100	Plus	Other
	Vf_TFL1a_Hedin_downstream	343	347	CAAT-box	CCAAT	5	100	Minus	Other
	Vf_TFL1a_Hedin_downstream	193	197	CAAT-box	CCAAT	5	100	Minus	Other
	Vf_TFL1a_Hedin_downstream	13	18	CAT-box	GCCACT	6	100	Plus	Other
	Vf_TFL1a_Hedin_downstream	730	735	CAT-box	GCCACT	6	100	Plus	Other
	Vf_TFL1a_Hedin_downstream	987	991	CGTCA-motif	CGTCA	5	100	Plus	Other
	Vf_TFL1a_Hedin_downstream	345	350	ARE	AAACCA	6	100	Minus	Abiotic stress
	Vf_TFL1a_Hedin_downstream	331	336	ARE	AAACCA	6	100	Minus	Abiotic stress
	Vf_TFL1a_Hedin_downstream	137	141	ABRE	ACGTG	5	100	Minus	hormone
	Vf_TFL1a_Hedin_downstream	905	911	GARE-motif	TCTGTTG	7	100	Plus	hormone
	Vf_TFL1a_Hedin_downstream	987	991	TGACG-motif	TGACG	5	100	Minus	hormone
	Vf_TFL1a_Hedin_downstream	40	45	Box 4	ATTAAT	6	100	Plus	Light
	Vf_TFL1a_Hedin_downstream	56	61	Box 4	ATTAAT	6	100	Plus	Light
	Vf_TFL1a_Hedin_downstream	63	68	Box 4	ATTAAT	6	100	Plus	Light
	Vf_TFL1a_Hedin_downstream	85	90	Box 4	ATTAAT	6	100	Plus	Light
	Vf_TFL1a_Hedin_downstream	1100	1105	Box 4	ATTAAT	6	100	Plus	Light
	Vf_TFL1a_Hedin_downstream	1100	1105	Box 4	ATTAAT	6	100	Minus	Light
	Vf_TFL1a_Hedin_downstream	85	90	Box 4	ATTAAT	6	100	Minus	Light
	Vf_TFL1a_Hedin_downstream	63	68	Box 4	ATTAAT	6	100	Minus	Light
	Vf_TFL1a_Hedin_downstream	56	61	Box 4	ATTAAT	6	100	Minus	Light
	Vf_TFL1a_Hedin_downstream	40	45	Box 4	ATTAAT	6	100	Minus	Light
	Vf_TFL1a_Hedin_downstream	237	242	G-box	CACGAC	6	100	Minus	Light
	Vf_TFL1a_Hedin_downstream	232	237	G-box	CACGAC	6	100	Minus	Light
	Vf_TFL1a_Hedin_downstream	137	142	G-box	TACGTG	6	100	Minus	Light
	Vf_TFL1a_Hedin_downstream	35	40	GT1-motif	GGTTAA	6	100	Plus	Light
	Vf_TFL1a_Hedin_downstream	35	41	GT1-motif	GGTTAAT	7	100	Plus	Light
	Vf_TFL1a_Tiffany_downstream	380	384	CAAT-box	CAAAT	5	100	Plus	Other
	Vf_TFL1a_Tiffany_downstream	642	646	CAAT-box	CAAAT	5	100	Plus	Other
	Vf_TFL1a_Tiffany_downstream	1492	1496	CAAT-box	CAAAT	5	100	Minus	Other
	Vf_TFL1a_Tiffany_downstream	1044	1048	CAAT-box	CAAAT	5	100	Minus	Other
	Vf_TFL1a_Tiffany_downstream	1274	1278	CAAT-box	CCAAT	5	100	Plus	Other
	Vf_TFL1a_Tiffany_downstream	1382	1386	CAAT-box	CCAAT	5	100	Plus	Other
	Vf_TFL1a_Tiffany_downstream	343	347	CAAT-box	CCAAT	5	100	Minus	Other
	Vf_TFL1a_Tiffany_downstream	193	197	CAAT-box	CCAAT	5	100	Minus	Other
	Vf_TFL1a_Tiffany_downstream	13	18	CAT-box	GCCACT	6	100	Plus	Other
	Vf_TFL1a_Tiffany_downstream	730	735	CAT-box	GCCACT	6	100	Plus	Other
	Vf_TFL1a_Tiffany_downstream	987	991	CGTCA-motif	CGTCA	5	100	Plus	Other
	Vf_TFL1a_Tiffany_downstream	345	350	ARE	AAACCA	6	100	Minus	Abiotic stress
	Vf_TFL1a_Tiffany_downstream	331	336	ARE	AAACCA	6	100	Minus	Abiotic stress
	Vf_TFL1a_Tiffany_downstream	137	141	ABRE	ACGTG	5	100	Minus	hormone
	Vf_TFL1a_Tiffany_downstream	905	911	GARE-motif	TCTGTTG	7	100	Plus	hormone
	Vf_TFL1a_Tiffany_downstream	987	991	TGACG-motif	TGACG	5	100	Minus	hormone
	Vf_TFL1a_Tiffany_downstream	40	45	Box 4	ATTAAT	6	100	Plus	Light
	Vf_TFL1a_Tiffany_downstream	56	61	Box 4	ATTAAT	6	100	Plus	Light
	Vf_TFL1a_Tiffany_downstream	63	68	Box 4	ATTAAT	6	100	Plus	Light
	Vf_TFL1a_Tiffany_downstream	85	90	Box 4	ATTAAT	6	100	Plus	Light
	Vf_TFL1a_Tiffany_downstream	1100	1105	Box 4	ATTAAT	6	100	Plus	Light
	Vf_TFL1a_Tiffany_downstream	1100	1105	Box 4	ATTAAT	6	100	Minus	Light
	Vf_TFL1a_Tiffany_downstream	85	90	Box 4	ATTAAT	6	100	Minus	Light
	Vf_TFL1a_Tiffany_downstream	63	68	Box 4	ATTAAT	6	100	Minus	Light
	Vf_TFL1a_Tiffany_downstream	56	61	Box 4	ATTAAT	6	100	Minus	Light
	Vf_TFL1a_Tiffany_downstream	40	45	Box 4	ATTAAT	6	100	Minus	Light
	Vf_TFL1a_Tiffany_downstream	237	242	G-box	CACGAC	6	100	Minus	Light
	Vf_TFL1a_Tiffany_downstream	232	237	G-box	CACGAC	6	100	Minus	Light
	Vf_TFL1a_Tiffany_downstream	137	142	G-box	TACGTG	6	100	Minus	Light
	Vf_TFL1a_Tiffany_downstream	35	40	GT1-motif	GGTTAA	6	100	Plus	Light
	Vf_TFL1a_Tiffany_downstream	35	41	GT1-motif	GGTTAAT	7	100	Plus	Light
	Vf_TFL1c_Hedin_downstream	433	437	CAAT-box	CAAAT	5	100	Plus	Other
	Vf_TFL1c_Hedin_downstream	634	638	CAAT-box	CAAAT	5	100	Plus	Other
	Vf_TFL1c_Hedin_downstream	562	566	CAAT-box	CAAAT	5	100	Minus	Other
	Vf_TFL1c_Hedin_downstream	25	29	CAAT-box	CCAAT	5	100	Plus	Other
	Vf_TFL1c_Hedin_downstream	1323	1327	CAAT-box	CCAAT	5	100	Plus	Other
	Vf_TFL1c_Hedin_downstream	930	934	CAAT-box	CCAAT	5	100	Minus	Other
	Vf_TFL1c_Hedin_downstream	610	614	CGTCA-motif	CGTCA	5	100	Minus	Other
	Vf_TFL1c_Hedin_downstream	983	988	ARE	AAACCA	6	100	Minus	Abiotic stress
	Vf_TFL1c_Hedin_downstream	504	509	ARE	AAACCA	6	100	Minus	Abiotic stress
	Vf_TFL1c_Hedin_downstream	265	270	ARE	AAACCA	6	100	Minus	Abiotic stress
	Vf_TFL1c_Hedin_downstream	260	265	ARE	AAACCA	6	100	Minus	Abiotic stress
	Vf_TFL1c_Hedin_downstream	612	616	ABRE	ACGTG	5	100	Plus	hormone
	Vf_TFL1c_Hedin_downstream	610	614	TGACG-motif	TGACG	5	100	Plus	hormone
	Vf_TFL1c_Hedin_downstream	1251	1258	AE-box	AGAAACTT	8	100	Plus	Light
	Vf_TFL1c_Hedin_downstream	19	27	ATC-motif	AGCTATCCA	9	100	Plus	Light
	Vf_TFL1c_Hedin_downstream	370	375	Box 4	ATTAAT	6	100	Plus	Light
	Vf_TFL1c_Hedin_downstream	471	476	Box 4	ATTAAT	6	100	Plus	Light
	Vf_TFL1c_Hedin_downstream	471	476	Box 4	ATTAAT	6	100	Minus	Light
	Vf_TFL1c_Hedin_downstream	370	375	Box 4	ATTAAT	6	100	Minus	Light
	Vf_TFL1c_Hedin_downstream	1331	1338	chs-CMA1a	TTACTTAA	8	100	Minus	Light
	Vf_TFL1c_Hedin_downstream	611	616	G-box	CACGTC	6	100	Minus	Light
	Vf_TFL1c_Hedin_downstream	466	471	GT1-motif	GGTTAA	6	100	Plus	Light
	Vf_TFL1c_Hedin_downstream	995	1000	GT1-motif	GGTTAA	6	100	Minus	Light
	Vf_TFL1c_Hedin_downstream	466	472	GT1-motif	GGTTAAT	7	100	Plus	Light
	Vf_TFL1c_Hedin_downstream	909	915	TCCC-motif	TCTCCCT	7	100	Plus	Light
	Vf_TFL1c_Tiffany_downstream	433	437	CAAT-box	CAAAT	5	100	Plus	Other
	Vf_TFL1c_Tiffany_downstream	25	29	CAAT-box	CCAAT	5	100	Plus	Other
	Vf_TFL1c_Tiffany_downstream	1326	1330	CAAT-box	CCAAT	5	100	Plus	Other
	Vf_TFL1c_Tiffany_downstream	933	937	CAAT-box	CCAAT	5	100	Minus	Other
	Vf_TFL1c_Tiffany_downstream	255	259	CAAT-box	CCAAT	5	100	Minus	Other
	Vf_TFL1c_Tiffany_downstream	121	125	CAAT-box	CCAAT	5	100	Minus	Other
	Vf_TFL1c_Tiffany_downstream	653	657	CGTCA-motif	CGTCA	5	100	Minus	Other
	Vf_TFL1c_Tiffany_downstream	986	991	ARE	AAACCA	6	100	Minus	Abiotic stress
	Vf_TFL1c_Tiffany_downstream	504	509	ARE	AAACCA	6	100	Minus	Abiotic stress
	Vf_TFL1c_Tiffany_downstream	265	270	ARE	AAACCA	6	100	Minus	Abiotic stress
	Vf_TFL1c_Tiffany_downstream	260	265	ARE	AAACCA	6	100	Minus	Abiotic stress
	Vf_TFL1c_Tiffany_downstream	653	657	TGACG-motif	TGACG	5	100	Plus	hormone
	Vf_TFL1c_Tiffany_downstream	1254	1261	AE-box	AGAAACTT	8	100	Plus	Light
	Vf_TFL1c_Tiffany_downstream	19	27	ATC-motif	AGCTATCCA	9	100	Plus	Light
	Vf_TFL1c_Tiffany_downstream	370	375	Box 4	ATTAAT	6	100	Plus	Light
	Vf_TFL1c_Tiffany_downstream	471	476	Box 4	ATTAAT	6	100	Plus	Light
	Vf_TFL1c_Tiffany_downstream	471	476	Box 4	ATTAAT	6	100	Minus	Light
	Vf_TFL1c_Tiffany_downstream	370	375	Box 4	ATTAAT	6	100	Minus	Light
	Vf_TFL1c_Tiffany_downstream	1334	1341	chs-CMA1a	TTACTTAA	8	100	Minus	Light
	Vf_TFL1c_Tiffany_downstream	466	471	GT1-motif	GGTTAA	6	100	Plus	Light
	Vf_TFL1c_Tiffany_downstream	466	472	GT1-motif	GGTTAAT	7	100	Plus	Light
	Vf_TFL1c_Tiffany_downstream	912	918	TCCC-motif	TCTCCCT	7	100	Plus	Light
	Vs_TFL1a_downstream	437	441	CAAT-box	CAAAT	5	100	Plus	Other
	Vs_TFL1a_downstream	653	657	CAAT-box	CAAAT	5	100	Plus	Other
	Vs_TFL1a_downstream	1061	1065	CAAT-box	CAAAT	5	100	Minus	Other
	Vs_TFL1a_downstream	1023	1027	CAAT-box	CAAAT	5	100	Minus	Other
	Vs_TFL1a_downstream	867	871	CAAT-box	CAAAT	5	100	Minus	Other
	Vs_TFL1a_downstream	1340	1344	CAAT-box	CCAAT	5	100	Plus	Other
	Vs_TFL1a_downstream	1280	1284	CAAT-box	CCAAT	5	100	Minus	Other
	Vs_TFL1a_downstream	928	932	CAAT-box	CCAAT	5	100	Minus	Other
	Vs_TFL1a_downstream	349	353	CAAT-box	CCAAT	5	100	Minus	Other
	Vs_TFL1a_downstream	189	193	CAAT-box	CCAAT	5	100	Minus	Other
	Vs_TFL1a_downstream	13	18	CAT-box	GCCACT	6	100	Plus	Other
	Vs_TFL1a_downstream	904	908	CGTCA-motif	CGTCA	5	100	Minus	Other
	Vs_TFL1a_downstream	1337	1342	ARE	AAACCA	6	100	Plus	Abiotic stress
	Vs_TFL1a_downstream	351	356	ARE	AAACCA	6	100	Minus	Abiotic stress
	Vs_TFL1a_downstream	336	341	ARE	AAACCA	6	100	Minus	Abiotic stress
	Vs_TFL1a_downstream	500	505	MBS	CAACTG	6	100	Plus	Abiotic stress
	Vs_TFL1a_downstream	581	585	ABRE	ACGTG	5	100	Minus	hormone
	Vs_TFL1a_downstream	904	908	TGACG-motif	TGACG	5	100	Plus	hormone
	Vs_TFL1a_downstream	252	259	ATC-motif	AGTAATCT	8	100	Plus	Light
	Vs_TFL1a_downstream	40	45	Box 4	ATTAAT	6	100	Plus	Light
	Vs_TFL1a_downstream	56	61	Box 4	ATTAAT	6	100	Plus	Light
	Vs_TFL1a_downstream	79	84	Box 4	ATTAAT	6	100	Plus	Light
	Vs_TFL1a_downstream	309	314	Box 4	ATTAAT	6	100	Plus	Light
	Vs_TFL1a_downstream	536	541	Box 4	ATTAAT	6	100	Plus	Light
	Vs_TFL1a_downstream	685	690	Box 4	ATTAAT	6	100	Plus	Light
	Vs_TFL1a_downstream	1167	1172	Box 4	ATTAAT	6	100	Plus	Light
	Vs_TFL1a_downstream	1356	1361	Box 4	ATTAAT	6	100	Plus	Light
	Vs_TFL1a_downstream	1360	1365	Box 4	ATTAAT	6	100	Plus	Light
	Vs_TFL1a_downstream	1372	1377	Box 4	ATTAAT	6	100	Plus	Light
	Vs_TFL1a_downstream	1376	1381	Box 4	ATTAAT	6	100	Plus	Light
	Vs_TFL1a_downstream	1376	1381	Box 4	ATTAAT	6	100	Minus	Light
	Vs_TFL1a_downstream	1372	1377	Box 4	ATTAAT	6	100	Minus	Light
	Vs_TFL1a_downstream	1360	1365	Box 4	ATTAAT	6	100	Minus	Light
	Vs_TFL1a_downstream	1356	1361	Box 4	ATTAAT	6	100	Minus	Light
	Vs_TFL1a_downstream	1167	1172	Box 4	ATTAAT	6	100	Minus	Light
	Vs_TFL1a_downstream	685	690	Box 4	ATTAAT	6	100	Minus	Light
	Vs_TFL1a_downstream	536	541	Box 4	ATTAAT	6	100	Minus	Light
	Vs_TFL1a_downstream	309	314	Box 4	ATTAAT	6	100	Minus	Light
	Vs_TFL1a_downstream	79	84	Box 4	ATTAAT	6	100	Minus	Light
	Vs_TFL1a_downstream	56	61	Box 4	ATTAAT	6	100	Minus	Light
	Vs_TFL1a_downstream	40	45	Box 4	ATTAAT	6	100	Minus	Light
	Vs_TFL1a_downstream	233	238	G-box	CACGAC	6	100	Minus	Light
	Vs_TFL1a_downstream	228	233	G-box	CACGAC	6	100	Minus	Light
	Vs_TFL1a_downstream	580	587	G-box	CCACGTAA	8	100	Plus	Light
	Vs_TFL1a_downstream	581	586	G-box	TACGTG	6	100	Minus	Light
	Vs_TFL1a_downstream	35	40	GT1-motif	GGTTAA	6	100	Plus	Light
	Vs_TFL1a_downstream	35	41	GT1-motif	GGTTAAT	7	100	Plus	Light
	Vs_TFL1a_downstream	659	665	MRE	AACCTAA	7	100	Plus	Light
	Vs_TFL1a_downstream	1068	1073	TCT-motif	TCTTAC	6	100	Plus	Light
	Vs_TFL1a_downstream	86	91	TCT-motif	TCTTAC	6	100	Minus	Light
	Vs_TFL1c_downstream	541	545	CAAT-box	CAAAT	5	100	Plus	Other
	Vs_TFL1c_downstream	1377	1381	CAAT-box	CAAAT	5	100	Minus	Other
	Vs_TFL1c_downstream	1238	1242	CAAT-box	CAAAT	5	100	Minus	Other
	Vs_TFL1c_downstream	664	668	CAAT-box	CAAAT	5	100	Minus	Other
	Vs_TFL1c_downstream	647	651	CAAT-box	CAAAT	5	100	Minus	Other
	Vs_TFL1c_downstream	595	599	CAAT-box	CAAAT	5	100	Minus	Other
	Vs_TFL1c_downstream	29	33	CAAT-box	CCAAT	5	100	Plus	Other
	Vs_TFL1c_downstream	853	857	CAAT-box	CCAAT	5	100	Minus	Other
	Vs_TFL1c_downstream	611	615	CAAT-box	CCAAT	5	100	Minus	Other
	Vs_TFL1c_downstream	498	502	CGTCA-motif	CGTCA	5	100	Plus	Other
	Vs_TFL1c_downstream	1306	1314	NON-box	AGATCGACG	9	100	Plus	Other
	Vs_TFL1c_downstream	1241	1246	ARE	AAACCA	6	100	Minus	Abiotic stress
	Vs_TFL1c_downstream	1166	1171	ARE	AAACCA	6	100	Minus	Abiotic stress
	Vs_TFL1c_downstream	276	281	ARE	AAACCA	6	100	Minus	Abiotic stress
	Vs_TFL1c_downstream	238	243	ARE	AAACCA	6	100	Minus	Abiotic stress
	Vs_TFL1c_downstream	233	239	P-box	CCTTTTG	7	100	Plus	hormone
	Vs_TFL1c_downstream	1059	1065	TATC-box	TATCCCA	7	100	Minus	hormone
	Vs_TFL1c_downstream	498	502	TGACG-motif	TGACG	5	100	Minus	hormone
	Vs_TFL1c_downstream	23	31	ATC-motif	AGCTATCCA	9	100	Plus	Light
	Vs_TFL1c_downstream	837	842	Box 4	ATTAAT	6	100	Plus	Light
	Vs_TFL1c_downstream	1494	1499	Box 4	ATTAAT	6	100	Plus	Light
	Vs_TFL1c_downstream	1494	1499	Box 4	ATTAAT	6	100	Minus	Light
	Vs_TFL1c_downstream	837	842	Box 4	ATTAAT	6	100	Minus	Light
	VfTFL1a_DET_Hedin	1284	1289	ARE	AAACCA	6	100	Plus	Abiotic stress
	VfTFL1a_DET_Hedin	1182	1186	ABRE	ACGTG	5	100	Plus	hormone
	VfTFL1a_DET_Hedin	1188	1192	ABRE	ACGTG	5	100	Plus	hormone
	VfTFL1a_DET_Hedin	1232	1236	ABRE	ACGTG	5	100	Minus	hormone
	VfTFL1a_DET_Hedin	1181	1185	ABRE	ACGTG	5	100	Minus	hormone
	VfTFL1a_DET_Hedin	1181	1186	ABRE	CACGTG	6	100	Plus	hormone
	VfTFL1a_DET_Hedin	1181	1186	ABRE	CACGTG	6	100	Minus	hormone
	VfTFL1a_DET_Hedin	1387	1393	AuxRR-core	GGTCCAT	7	100	Minus	hormone
	VfTFL1a_DET_Hedin	664	669	Box 4	ATTAAT	6	100	Plus	Light
	VfTFL1a_DET_Hedin	727	732	Box 4	ATTAAT	6	100	Plus	Light
	VfTFL1a_DET_Hedin	976	981	Box 4	ATTAAT	6	100	Plus	Light
	VfTFL1a_DET_Hedin	994	999	Box 4	ATTAAT	6	100	Plus	Light
	VfTFL1a_DET_Hedin	994	999	Box 4	ATTAAT	6	100	Minus	Light
	VfTFL1a_DET_Hedin	976	981	Box 4	ATTAAT	6	100	Minus	Light
	VfTFL1a_DET_Hedin	727	732	Box 4	ATTAAT	6	100	Minus	Light
	VfTFL1a_DET_Hedin	664	669	Box 4	ATTAAT	6	100	Minus	Light
	VfTFL1a_DET_Hedin	770	774	CAAT-box	CAAAT	5	100	Plus	Other
	VfTFL1a_DET_Hedin	1112	1116	CAAT-box	CAAAT	5	100	Plus	Other
	VfTFL1a_DET_Hedin	1226	1230	CAAT-box	CAAAT	5	100	Minus	Other
	VfTFL1a_DET_Hedin	1156	1160	CAAT-box	CAAAT	5	100	Minus	Other
	VfTFL1a_DET_Hedin	687	691	CAAT-box	CAAAT	5	100	Minus	Other
	VfTFL1a_DET_Hedin	1153	1157	CAAT-box	CCAAT	5	100	Plus	Other
	VfTFL1a_DET_Hedin	1152	1159	CAAT-box	CCCAATTT	8	100	Plus	Other
	VfTFL1a_DET_Hedin	541	545	CGTCA-motif	CGTCA	5	100	Minus	Other
	VfTFL1a_DET_Hedin	635	642	GA-motif	ATAGATAA	8	100	Minus	Light
	VfTFL1a_DET_Hedin	1181	1186	ABRE	CACGTG	6	100	Plus	hormone
	VfTFL1a_DET_Hedin	1181	1186	ABRE	CACGTG	6	100	Minus	hormone
	VfTFL1a_DET_Hedin	1187	1192	G-box	TACGTG	6	100	Plus	Light
	VfTFL1a_DET_Hedin	1232	1237	G-box	TACGTG	6	100	Minus	Light
	VfTFL1a_DET_Hedin	42	47	GT1-motif	GGTTAA	6	100	Plus	Light
	VfTFL1a_DET_Hedin	1460	1465	GT1-motif	GGTTAA	6	100	Minus	Light
	VfTFL1a_DET_Hedin	42	48	GT1-motif	GGTTAAT	7	100	Plus	Light
	VfTFL1a_DET_Hedin	748	753	LTR	CCGAAA	6	100	Plus	Abiotic stress
	VfTFL1a_DET_Hedin	541	545	TGACG-motif	TGACG	5	100	Plus	hormone
	VfTFL1a_DET_Tiffany_upstrm	1289	1294	ARE	AAACCA	6	100	Plus	Abiotic stress
	VfTFL1a_DET_Tiffany_upstrm	1187	1191	ABRE	ACGTG	5	100	Plus	hormone
	VfTFL1a_DET_Tiffany_upstrm	1193	1197	ABRE	ACGTG	5	100	Plus	hormone
	VfTFL1a_DET_Tiffany_upstrm	1237	1241	ABRE	ACGTG	5	100	Minus	hormone
	VfTFL1a_DET_Tiffany_upstrm	1186	1190	ABRE	ACGTG	5	100	Minus	hormone
	VfTFL1a_DET_Tiffany_upstrm	1186	1191	ABRE	CACGTG	6	100	Plus	hormone
	VfTFL1a_DET_Tiffany_upstrm	1186	1191	ABRE	CACGTG	6	100	Minus	hormone
	VfTFL1a_DET_Tiffany_upstrm	1391	1397	AuxRR-core	GGTCCAT	7	100	Minus	hormone
	VfTFL1a_DET_Tiffany_upstrm	680	685	Box 4	ATTAAT	6	100	Plus	Light
	VfTFL1a_DET_Tiffany_upstrm	982	987	Box 4	ATTAAT	6	100	Plus	Light
	VfTFL1a_DET_Tiffany_upstrm	1000	1005	Box 4	ATTAAT	6	100	Plus	Light
	VfTFL1a_DET_Tiffany_upstrm	1000	1005	Box 4	ATTAAT	6	100	Minus	Light
	VfTFL1a_DET_Tiffany_upstrm	982	987	Box 4	ATTAAT	6	100	Minus	Light
	VfTFL1a_DET_Tiffany_upstrm	680	685	Box 4	ATTAAT	6	100	Minus	Light
	VfTFL1a_DET_Tiffany_upstrm	787	791	CAAT-box	CAAAT	5	100	Plus	Other
	VfTFL1a_DET_Tiffany_upstrm	1117	1121	CAAT-box	CAAAT	5	100	Plus	Other
	VfTFL1a_DET_Tiffany_upstrm	1231	1235	CAAT-box	CAAAT	5	100	Minus	Other
	VfTFL1a_DET_Tiffany_upstrm	1161	1165	CAAT-box	CAAAT	5	100	Minus	Other
	VfTFL1a_DET_Tiffany_upstrm	703	707	CAAT-box	CAAAT	5	100	Minus	Other
	VfTFL1a_DET_Tiffany_upstrm	1158	1162	CAAT-box	CCAAT	5	100	Plus	Other
	VfTFL1a_DET_Tiffany_upstrm	1157	1164	CAAT-box	CCCAATTT	8	100	Plus	Other
	VfTFL1a_DET_Tiffany_upstrm	943	947	CGTCA-motif	CGTCA	5	100	Minus	Other
	VfTFL1a_DET_Tiffany_upstrm	651	658	GA-motif	ATAGATAA	8	100	Minus	Light
	VfTFL1a_DET_Tiffany_upstrm	1186	1191	ABRE	CACGTG	6	100	Plus	hormone
	VfTFL1a_DET_Tiffany_upstrm	1186	1191	ABRE	CACGTG	6	100	Minus	hormone
	VfTFL1a_DET_Tiffany_upstrm	1192	1197	G-box	TACGTG	6	100	Plus	Light
	VfTFL1a_DET_Tiffany_upstrm	1237	1242	G-box	TACGTG	6	100	Minus	Light
	VfTFL1a_DET_Tiffany_upstrm	58	63	GT1-motif	GGTTAA	6	100	Plus	Light
	VfTFL1a_DET_Tiffany_upstrm	1461	1466	GT1-motif	GGTTAA	6	100	Minus	Light
	VfTFL1a_DET_Tiffany_upstrm	58	64	GT1-motif	GGTTAAT	7	100	Plus	Light
	VfTFL1a_DET_Tiffany_upstrm	13	20	LAMP-element	CTTTATCA	8	100	Minus	Light
	VfTFL1a_DET_Tiffany_upstrm	765	770	LTR	CCGAAA	6	100	Plus	Abiotic stress
	VfTFL1a_DET_Tiffany_upstrm	943	947	TGACG-motif	TGACG	5	100	Plus	hormone
	PsTFL1a_DET_upstrm	622	627	ARE	AAACCA	6	100	Plus	Abiotic stress
	PsTFL1a_DET_upstrm	1134	1138	ABRE	ACGTG	5	100	Plus	hormone
	PsTFL1a_DET_upstrm	1140	1144	ABRE	ACGTG	5	100	Plus	hormone
	PsTFL1a_DET_upstrm	1397	1403	AuxRR-core	GGTCCAT	7	100	Minus	hormone
	PsTFL1a_DET_upstrm	325	330	Box 4	ATTAAT	6	100	Plus	Light
	PsTFL1a_DET_upstrm	838	843	Box 4	ATTAAT	6	100	Plus	Light
	PsTFL1a_DET_upstrm	924	929	Box 4	ATTAAT	6	100	Plus	Light
	PsTFL1a_DET_upstrm	1358	1363	Box 4	ATTAAT	6	100	Plus	Light
	PsTFL1a_DET_upstrm	1358	1363	Box 4	ATTAAT	6	100	Minus	Light
	PsTFL1a_DET_upstrm	924	929	Box 4	ATTAAT	6	100	Minus	Light
	PsTFL1a_DET_upstrm	838	843	Box 4	ATTAAT	6	100	Minus	Light
	PsTFL1a_DET_upstrm	325	330	Box 4	ATTAAT	6	100	Minus	Light
	PsTFL1a_DET_upstrm	587	591	CAAT-box	CAAAT	5	100	Plus	Other
	PsTFL1a_DET_upstrm	751	755	CAAT-box	CAAAT	5	100	Plus	Other
	PsTFL1a_DET_upstrm	940	944	CAAT-box	CAAAT	5	100	Plus	Other
	PsTFL1a_DET_upstrm	976	980	CAAT-box	CAAAT	5	100	Plus	Other
	PsTFL1a_DET_upstrm	1031	1035	CAAT-box	CAAAT	5	100	Plus	Other
	PsTFL1a_DET_upstrm	1064	1068	CAAT-box	CAAAT	5	100	Plus	Other
	PsTFL1a_DET_upstrm	1108	1112	CAAT-box	CAAAT	5	100	Minus	Other
	PsTFL1a_DET_upstrm	897	901	CAAT-box	CAAAT	5	100	Minus	Other
	PsTFL1a_DET_upstrm	537	541	CAAT-box	CAAAT	5	100	Minus	Other
	PsTFL1a_DET_upstrm	991	995	CAAT-box	CCAAT	5	100	Plus	Other
	PsTFL1a_DET_upstrm	1105	1109	CAAT-box	CCAAT	5	100	Plus	Other
	PsTFL1a_DET_upstrm	1386	1390	CAAT-box	CCAAT	5	100	Plus	Other
	PsTFL1a_DET_upstrm	1168	1172	CAAT-box	CCAAT	5	100	Minus	Other
	PsTFL1a_DET_upstrm	396	400	CAAT-box	CCAAT	5	100	Minus	Other
	PsTFL1a_DET_upstrm	1104	1111	CAAT-box	CCCAATTT	8	100	Plus	Other
	PsTFL1a_DET_upstrm	74	78	CGTCA-motif	CGTCA	5	100	Plus	Other
	PsTFL1a_DET_upstrm	238	242	CGTCA-motif	CGTCA	5	100	Minus	Other
	PsTFL1a_DET_upstrm	1133	1138	G-box	TACGTG	6	100	Plus	Light
	PsTFL1a_DET_upstrm	1139	1144	G-box	TACGTG	6	100	Plus	Light
	PsTFL1a_DET_upstrm	1153	1159	TCCC-motif	TCTCCCT	7	100	Minus	Light
	PsTFL1a_DET_upstrm	731	736	TCT-motif	TCTTAC	6	100	Plus	Light
	PsTFL1a_DET_upstrm	238	242	TGACG-motif	TGACG	5	100	Plus	hormone
	PsTFL1a_DET_upstrm	74	78	TGACG-motif	TGACG	5	100	Minus	hormone
	VsTFL1a_upstrm	900	905	ARE	AAACCA	6	100	Plus	Abiotic stress
	VsTFL1a_upstrm	432	436	ABRE	ACGTG	5	100	Minus	hormone
	VsTFL1a_upstrm	1195	1200	Box 4	ATTAAT	6	100	Plus	Light
	VsTFL1a_upstrm	1195	1200	Box 4	ATTAAT	6	100	Minus	Light
	VsTFL1a_upstrm	471	475	CAAT-box	CAAAT	5	100	Plus	Other
	VsTFL1a_upstrm	904	908	CAAT-box	CAAAT	5	100	Plus	Other
	VsTFL1a_upstrm	1341	1345	CAAT-box	CAAAT	5	100	Minus	Other
	VsTFL1a_upstrm	1305	1309	CAAT-box	CAAAT	5	100	Minus	Other
	VsTFL1a_upstrm	635	639	CAAT-box	CAAAT	5	100	Minus	Other
	VsTFL1a_upstrm	155	159	CAAT-box	CAAAT	5	100	Minus	Other
	VsTFL1a_upstrm	126	130	CAAT-box	CAAAT	5	100	Minus	Other
	VsTFL1a_upstrm	717	721	CAAT-box	CCAAT	5	100	Plus	Other
	VsTFL1a_upstrm	1005	1009	CAAT-box	CCAAT	5	100	Plus	Other
	VsTFL1a_upstrm	1329	1333	CAAT-box	CCAAT	5	100	Plus	Other
	VsTFL1a_upstrm	880	884	CAAT-box	CCAAT	5	100	Minus	Other
	VsTFL1a_upstrm	252	256	CAAT-box	CCAAT	5	100	Minus	Other
	VsTFL1a_upstrm	164	168	CAAT-box	CCAAT	5	100	Minus	Other
	VsTFL1a_upstrm	1026	1030	CGTCA-motif	CGTCA	5	100	Minus	Other
	VsTFL1a_upstrm	273	279	GARE-motif	TCTGTTG	7	100	Plus	hormone
	VsTFL1a_upstrm	432	437	G-Box	CACGTT	6	100	Plus	Light
	VsTFL1a_upstrm	1320	1325	MBS	CAACTG	6	100	Minus	Abiotic stress
	VsTFL1a_upstrm	1036	1042	TATC-box	TATCCCA	7	100	Minus	hormone
	VsTFL1a_upstrm	529	534	TCT-motif	TCTTAC	6	100	Minus	Light
	VsTFL1a_upstrm	1026	1030	TGACG-motif	TGACG	5	100	Plus	hormone
	VsTFL1a_upstrm	302	307	TGA-element	AACGAC	6	100	Minus	hormone
	VsTFL1a_upstrm	204	209	TGA-element	AACGAC	6	100	Minus	hormone
	PsTFL1c_LF_upstrm	375	379	ABRE	ACGTG	5	100	Plus	hormone
	PsTFL1c_LF_upstrm	719	723	ABRE	ACGTG	5	100	Minus	hormone
	PsTFL1c_LF_upstrm	374	378	ABRE	ACGTG	5	100	Minus	hormone
	PsTFL1c_LF_upstrm	374	379	ABRE	CACGTG	6	100	Plus	hormone
	PsTFL1c_LF_upstrm	374	379	ABRE	CACGTG	6	100	Minus	hormone
	PsTFL1c_LF_upstrm	444	449	Box 4	ATTAAT	6	100	Plus	Light
	PsTFL1c_LF_upstrm	688	693	Box 4	ATTAAT	6	100	Plus	Light
	PsTFL1c_LF_upstrm	730	735	Box 4	ATTAAT	6	100	Plus	Light
	PsTFL1c_LF_upstrm	761	766	Box 4	ATTAAT	6	100	Plus	Light
	PsTFL1c_LF_upstrm	781	786	Box 4	ATTAAT	6	100	Plus	Light
	PsTFL1c_LF_upstrm	803	808	Box 4	ATTAAT	6	100	Plus	Light
	PsTFL1c_LF_upstrm	821	826	Box 4	ATTAAT	6	100	Plus	Light
	PsTFL1c_LF_upstrm	837	842	Box 4	ATTAAT	6	100	Plus	Light
	PsTFL1c_LF_upstrm	924	929	Box 4	ATTAAT	6	100	Plus	Light
	PsTFL1c_LF_upstrm	933	938	Box 4	ATTAAT	6	100	Plus	Light
	PsTFL1c_LF_upstrm	1192	1197	Box 4	ATTAAT	6	100	Plus	Light
	PsTFL1c_LF_upstrm	1192	1197	Box 4	ATTAAT	6	100	Minus	Light
	PsTFL1c_LF_upstrm	933	938	Box 4	ATTAAT	6	100	Minus	Light
	PsTFL1c_LF_upstrm	924	929	Box 4	ATTAAT	6	100	Minus	Light
	PsTFL1c_LF_upstrm	837	842	Box 4	ATTAAT	6	100	Minus	Light
	PsTFL1c_LF_upstrm	821	826	Box 4	ATTAAT	6	100	Minus	Light
	PsTFL1c_LF_upstrm	803	808	Box 4	ATTAAT	6	100	Minus	Light
	PsTFL1c_LF_upstrm	781	786	Box 4	ATTAAT	6	100	Minus	Light
	PsTFL1c_LF_upstrm	761	766	Box 4	ATTAAT	6	100	Minus	Light
	PsTFL1c_LF_upstrm	730	735	Box 4	ATTAAT	6	100	Minus	Light
	PsTFL1c_LF_upstrm	688	693	Box 4	ATTAAT	6	100	Minus	Light
	PsTFL1c_LF_upstrm	444	449	Box 4	ATTAAT	6	100	Minus	Light
	PsTFL1c_LF_upstrm	753	757	CAAT-box	CAAAT	5	100	Plus	Other
	PsTFL1c_LF_upstrm	1203	1207	CAAT-box	CAAAT	5	100	Plus	Other
	PsTFL1c_LF_upstrm	1114	1118	CAAT-box	CAAAT	5	100	Minus	Other
	PsTFL1c_LF_upstrm	464	468	CAAT-box	CAAAT	5	100	Minus	Other
	PsTFL1c_LF_upstrm	42	46	CAAT-box	CCAAT	5	100	Plus	Other
	PsTFL1c_LF_upstrm	1026	1031	CAT-box	GCCACT	6	100	Plus	Other
	PsTFL1c_LF_upstrm	1035	1040	CAT-box	GCCACT	6	100	Minus	Other
	PsTFL1c_LF_upstrm	313	318	CCAAT-box	CAACGG	6	100	Plus	Other
	PsTFL1c_LF_upstrm	1047	1053	GATA-motif	GATAGGG	7	100	Minus	Light
	PsTFL1c_LF_upstrm	61	66	G-box	CACGAC	6	100	Plus	Light
	PsTFL1c_LF_upstrm	374	379	ABRE	CACGTG	6	100	Plus	hormone
	PsTFL1c_LF_upstrm	374	379	ABRE	CACGTG	6	100	Minus	hormone
	PsTFL1c_LF_upstrm	719	724	G-box	TACGTG	6	100	Minus	Light
	PsTFL1c_LF_upstrm	406	411	GC-motif	CCCCCG	6	100	Plus	Abiotic stress
	VfTFl1c_LF_Hedin	845	850	ARE	AAACCA	6	100	Minus	Abiotic stress
	VfTFl1c_LF_Hedin	598	603	ARE	AAACCA	6	100	Minus	Abiotic stress
	VfTFl1c_LF_Hedin	938	942	ABRE	ACGTG	5	100	Minus	hormone
	VfTFl1c_LF_Hedin	264	268	CAAT-box	CAAAT	5	100	Plus	Other
	VfTFl1c_LF_Hedin	522	526	CAAT-box	CAAAT	5	100	Plus	Other
	VfTFl1c_LF_Hedin	757	761	CAAT-box	CAAAT	5	100	Plus	Other
	VfTFl1c_LF_Hedin	1370	1374	CAAT-box	CAAAT	5	100	Plus	Other
	VfTFl1c_LF_Hedin	1248	1252	CAAT-box	CAAAT	5	100	Minus	Other
	VfTFl1c_LF_Hedin	1015	1019	CAAT-box	CAAAT	5	100	Minus	Other
	VfTFl1c_LF_Hedin	643	647	CAAT-box	CAAAT	5	100	Minus	Other
	VfTFl1c_LF_Hedin	1215	1219	CAAT-box	CCAAT	5	100	Minus	Other
	VfTFl1c_LF_Hedin	128	132	CAAT-box	CCAAT	5	100	Minus	Other
	VfTFl1c_LF_Hedin	841	846	CCAAT-box	CAACGG	6	100	Minus	Other
	VfTFl1c_LF_Hedin	876	880	CGTCA-motif	CGTCA	5	100	Minus	Other
	VfTFl1c_LF_Hedin	938	943	G-box	CACGTC	6	100	Plus	Light
	VfTFl1c_LF_Hedin	1392	1397	GT1-motif	GGTTAA	6	100	Minus	Light
	VfTFl1c_LF_Hedin	686	691	MBS	CAACTG	6	100	Minus	Abiotic stress
	VfTFl1c_LF_Hedin	440	445	MBS	CAACTG	6	100	Minus	Abiotic stress
	VfTFl1c_LF_Hedin	21	26	MBS	CAACTG	6	100	Minus	Abiotic stress
	VfTFl1c_LF_Hedin	876	880	TGACG-motif	TGACG	5	100	Plus	hormone
	VfTFL1c_LF_Tiffany	839	844	ARE	AAACCA	6	100	Minus	Abiotic stress
	VfTFL1c_LF_Tiffany	932	936	ABRE	ACGTG	5	100	Minus	hormone
	VfTFL1c_LF_Tiffany	182	186	CAAT-box	CAAAT	5	100	Plus	Other
	VfTFL1c_LF_Tiffany	504	508	CAAT-box	CAAAT	5	100	Plus	Other
	VfTFL1c_LF_Tiffany	739	743	CAAT-box	CAAAT	5	100	Plus	Other
	VfTFL1c_LF_Tiffany	1370	1374	CAAT-box	CAAAT	5	100	Plus	Other
	VfTFL1c_LF_Tiffany	1246	1250	CAAT-box	CAAAT	5	100	Minus	Other
	VfTFL1c_LF_Tiffany	1009	1013	CAAT-box	CAAAT	5	100	Minus	Other
	VfTFL1c_LF_Tiffany	625	629	CAAT-box	CAAAT	5	100	Minus	Other
	VfTFL1c_LF_Tiffany	41	45	CAAT-box	CAAAT	5	100	Minus	Other
	VfTFL1c_LF_Tiffany	1213	1217	CAAT-box	CCAAT	5	100	Minus	Other
	VfTFL1c_LF_Tiffany	260	264	CAAT-box	CCAAT	5	100	Minus	Other
	VfTFL1c_LF_Tiffany	202	206	CAAT-box	CCAAT	5	100	Minus	Other
	VfTFL1c_LF_Tiffany	189	193	CAAT-box	CCAAT	5	100	Minus	Other
	VfTFL1c_LF_Tiffany	870	874	CGTCA-motif	CGTCA	5	100	Minus	Other
	VfTFL1c_LF_Tiffany	64	71	chs-CMA2a	TCACTTGA	8	100	Minus	Light
	VfTFL1c_LF_Tiffany	720	726	GATA-motif	GATAGGG	7	100	Minus	Light
	VfTFL1c_LF_Tiffany	932	937	G-box	CACGTC	6	100	Plus	Light
	VfTFL1c_LF_Tiffany	1392	1397	GT1-motif	GGTTAA	6	100	Minus	Light
	VfTFL1c_LF_Tiffany	243	250	LAMP-element	CTTTATCA	8	100	Minus	Light
	VfTFL1c_LF_Tiffany	668	673	MBS	CAACTG	6	100	Minus	Abiotic stress
	VfTFL1c_LF_Tiffany	422	427	MBS	CAACTG	6	100	Minus	Abiotic stress
	VfTFL1c_LF_Tiffany	870	874	TGACG-motif	TGACG	5	100	Plus	hormone
	VsTFL1c_upstrm	294	299	ARE	AAACCA	6	100	Plus	Abiotic stress
	VsTFL1c_upstrm	617	622	ARE	AAACCA	6	100	Plus	Abiotic stress
	VsTFL1c_upstrm	647	652	ARE	AAACCA	6	100	Minus	Abiotic stress
	VsTFL1c_upstrm	718	722	ABRE	ACGTG	5	100	Minus	hormone
	VsTFL1c_upstrm	67	73	ABRE	TACGGTC	7	100	Plus	hormone
	VsTFL1c_upstrm	1049	1054	Box 4	ATTAAT	6	100	Plus	Light
	VsTFL1c_upstrm	1049	1054	Box 4	ATTAAT	6	100	Minus	Light
	VsTFL1c_upstrm	314	318	CAAT-box	CAAAT	5	100	Plus	Other
	VsTFL1c_upstrm	570	574	CAAT-box	CAAAT	5	100	Plus	Other
	VsTFL1c_upstrm	1330	1334	CAAT-box	CAAAT	5	100	Plus	Other
	VsTFL1c_upstrm	1369	1373	CAAT-box	CAAAT	5	100	Plus	Other
	VsTFL1c_upstrm	1150	1154	CAAT-box	CAAAT	5	100	Minus	Other
	VsTFL1c_upstrm	122	126	CAAT-box	CAAAT	5	100	Minus	Other
	VsTFL1c_upstrm	142	146	CAAT-box	CCAAT	5	100	Plus	Other
	VsTFL1c_upstrm	283	287	CAAT-box	CCAAT	5	100	Plus	Other
	VsTFL1c_upstrm	787	791	CAAT-box	CCAAT	5	100	Plus	Other
	VsTFL1c_upstrm	991	998	GA-motif	ATAGATAA	8	100	Plus	Light
	VsTFL1c_upstrm	192	199	GA-motif	ATAGATAA	8	100	Minus	Light
	VsTFL1c_upstrm	1488	1494	GARE-motif	TCTGTTG	7	100	Plus	hormone
	VsTFL1c_upstrm	705	710	G-box	CACGAC	6	100	Plus	Light
	VsTFL1c_upstrm	718	723	G-Box	CACGTT	6	100	Plus	Light
	VsTFL1c_upstrm	1392	1397	GT1-motif	GGTTAA	6	100	Minus	Light
	VsTFL1c_upstrm	783	788	GT1-motif	GGTTAA	6	100	Minus	Light
	VsTFL1c_upstrm	298	303	MBS	CAACTG	6	100	Plus	Abiotic stress
	VsTFL1c_upstrm	741	747	P-box	CCTTTTG	7	100	Plus	hormone

## Sheet: S8 -Phenotypic data
Growth type	Accession name	Country of origin	FLOW_FT21_rep1 (days)	FLOW_FT21_rep2 (days)	FLOW_FT22_rep1 (days)	FLOW_FT22_rep2 (days)	HEIGHT_FT21_rep1 (cm)	HEIGHT_FT21_rep2 (cm)	HEIGHT_FT22_rep1 (cm)	HEIGHT_FT22_rep2 (cm)	MAT_FT21_rep1 (days)	MAT_FT21_rep2 (days)	MAT_FT22_rep1 (days)	MAT_FT22_rep2 (days)	TGW_FT21 rep1 (g)	TGW_FT21 rep2 (g)	TGW_FT22 rep1 (g)	TGW_FT22 rep2 (g)	YIELD_FT21 rep1 (g)	YIELD_FT21 rep2 (g)	YIELD_FT22 rep1 (g)	YIELD_FT22 rep2 (g)	SIZE_FT21 rep1 (mm²)	SIZE_FT21 rep2 (mm²)	SIZE_FT22 rep1 (mm²)	SIZE_FT22 rep2 (mm²)
Determinate	Tinova	Germany	65	63	65	67	81.4	89.1	106.4	100.6	105	103	118	110	412.76	417.68	525.82	452.37	8.22052	12.1066	10.5836	10.9855	75.7	75.7	91.8	78.3
Determinate	Tina	Germany	65	63	69	67	68.4	72.8	87.4	100.4	105	103	112	116	341.41	267.89	336.25	469.18	6.75527	5.13005	8.49268	7.97367	62.6	55.5	60.9	77.6
Determinate	Ticol	United Kingdom	65	63	65	68	65.1	68	82.2	96.6	105	103	118	111	297.26	328.48	411	421.14	6.83933	8.0234	11.1539	11.6233	59.7	64.8	70.5	76.3
Determinate	Bruno	Germany	62	60	62	64	78.2	79	98	93.6	105	103	112	111	237.52	240.85	379.62	332.14	5.6675	4.50092	11.585	7.34022	45.4	46.8	63.9	58.5
Indeterminate	Taifun	Germany	65	63	65	64	73.3	79.2	87.8	89.6	105	103	118	111	309.21	334.89	407.63	459.06	6.35233	9.13388	16.9797	12.3226	63.3	66.5	72.3	80.4
Indeterminate	Aurora	Sweden	62	60	62	63	84.9	87	103.4	114	105	96	107	110	283.04	238.6	383.14	366.34	10.0403	6.0325	7.3249	11.2522	54.7	49.9	68.4	64.1
Indeterminate	Mikko	Finland	62	60	62	60	80.2	92	107.8	103.6	105	103	112	116	398.98	397.25	471.8	587.94	12.3448	14.329	15.4556	15.4215	76	76.1	82	98.6
Indeterminate	Fanfare	Germany	58	56	56	54	64.2	59.6	65.4	79	98	96	104	99	124.66	115.26	179.55	201.34	2.21214	2.9131	3.115	4.73891	37.8	34.9	45.2	48.5
		p-value	0.000768867				0.963505				0.139638				0.334327				0.557158				0.601116
